# Supplementary material for: Consistent Inverse Associations of Total, “Bioavailable”, Free, and “Non-Bioavailable” Vitamin D with Incidence of Diabetes among Older Adults with Lower Baseline HbA1c (≤6%) Levels
Source: Nutrients. 2022 Aug 11;14(16):3282. doi: 10.3390/nu14163282 (PMC9413175; doi:10.3390/nu14163282)
Supplement: Supplementary file 1 [file nutrients-14-03282-s001.zip]

Archive with 1 entries (1 files):
- nutrients-1835594-supplementary.pdf
